# Supplementary material for: Tei Index Is the Best Echocardiographic Parameter for Assessing Right Ventricle Function in Patients With Unrepaired Congenital Heart Diseases With Outflow Tract Obstruction
Source: Front Pediatr. 2018 Jun 26;6:181. doi: 10.3389/fped.2018.00181 (PMC6028761; doi:10.3389/fped.2018.00181)
Supplement: Supplementary file 1 [file Data_Sheet_1.XLS]

## Sheet: Hoja1
	0=without, 1=with RVD
Patient	RVD by catheterization	PSVD	PDVD	FEVD	CAF_CONT	VAT_C	VAT (S') valor z (Eidem)	TEI_C	TAPSE_C	TAPSE valor z (Koestenberger)	VENTRICULO_CONT
10	0	45	12	49	67	12	-0.6	0.15	3.2	10.7883	4.2
13	0	56	12	60	70	10	-1.6	0.12	2.3	3.75244	4.3
14	0	45	12	52	42	14	0.4	0.4	1.5	-2.50163	2.3
15	0	76	15	54	54	10	-1.6	0.33	2.8	7.04101	4.5
17	0	39	17	53	76	12	-0.6	0.23	2.5	4.76972	4.7
24	0	27	7	52	53	12	0.327273	0.32	1.9	2.27642	1.2
56	0	29	4	54	54	25	2.69091	0.34	1.9	2.27642	1.2
202	0	16	6	52	54	11	-1.1	0.31	2.2	2.49842	0.9
10	0	27	4	52	46	11	-1.1	0.3	1.8	-0.529968	1.5
51	0	29	9	54	54	22	4.4	0.34	2.7	6.28391	1.5
28	0	25	8	52	51	11	-1.2	0.32	2.5	4.26036	1.5
29	0	20	11	52	64	11	-1.2	0.32	2.3	2.84024	1.5
74	0	12	3	54	54	21	3.8	0.35	1.9	0	1.4
15	0	22	8	50	51	22	4.3	0.3	2.7	5.68047	2.8
30	0	25	9	52	54	11	-1.2	0.32	2.3	2.84024	1.5
12	0	26	10	50	48	15	0.8	0.3	2.3	2.84024	1.5
17	0	27	5	52	44	2.7	-5.35	0.32	1.4	-3.5503	1.5
43	0	23	10	54	44	15	0.8	0.34	1.2	-4.97041	2.7
18	0	29	5	52	43	2.9	-5.25	0.32	1.4	-3.5503	2.6
31	0	23	5	52	54	12	-0.7	0.32	2.2	1.71901	1.5
33	0	28	6	53	40	3.8	-4.8	0.33	1.1	-5.55372	1.5
35	0	11	7	53	50	11	-1.2	0.33	2.1	1.05785	1.5
36	0	24	2	53	52	14	0.3	0.33	2	0.396694	3.5
37	0	26	6	53	50	16	1.3	0.33	2	0.396694	1.6
38	0	18	10	53	50	18	2.3	0.33	1.9	-0.264463	3.5
50	0	21	6	54	54	20	3.3	0.34	2.5	3.70248	1.5
53	0	26	11	54	54	11	-1.2	0.34	2.3	2.38017	1.4
80	0	23	9	54	54	12	-0.7	0.36	2.2	1.71901	2.7
96	0	15	4	50	42	9	-2.2	0.39	1.2	-4.89256	1.6
14	0	23	2	50	50	20	3.3	0.3	2.5	3.70248	1.7
57	0	23	3	55	42	1.3	-6.05	0.35	2.1	1.05785	1.7
61	0	27	9	50	44	4.3	-4.55	0.35	2.3	2.38017	3.8
68	0	24	11	54	53	18	2.3	0.35	2.5	3.70248	2.8
161	0	23	1	53	50	12	-0.7	0.33	1.9	-0.264463	1.7
20	0	18	4	52	42	9	-2.2	0.32	1.2	-4.89256	1.8
69	0	28	6	54	53	19	2.8	0.35	2.7	5.02479	1.6
45	0	19	4	54	53	14	0.3	0.34	2.3	2.38017	4.3
3	0	24	3	54	42	2.7	-5.35	0.24	1.4	-3.57025	2
26	0	26	2	52	47	13	-0.2	0.32	2.1	1.05785	1.8
58	0	22	1	50	42	2.2	-5.6	0.35	2.2	1.71901	1.9
76	0	27	4	55	40	2.3	-5.55	0.36	2.2	1.71901	2.1
60	0	28	4	55	40	2.8	-5.3	0.35	2.3	2.38017	2.1
59	0	23	7	55	41	2.3	-5.55	0.35	2.5	3.70248	1.7
16	0	23	7	52	40	2.3	-5.55	0.32	1.5	-3.09041	1.8
82	0	28	7	55	41	2.8	-5.3	0.37	2.1	0.854795	3.2
34	0	28	9	53	50	13	-0.2	0.33	2.6	4.14247	3.6
46	0	22	6	54	54	14	0.3	0.34	2.1	0.854795	1.5
25	0	28	9	52	43	13	-0.2	0.32	1.9	-0.460274	1.7
39	0	21	4	45	43	2.1	-5.65	0.34	0.9	-7.03562	1.8
9	0	23	7	50	48	17	1.29167	0.3	2.5	3.39623	1.9
21	0	25	4	52	60	9.8	-1.70833	0.32	2.5	3.39623	2.3
40	0	23	5	54	41	3.2	-4.45833	0.34	1.1	-7.16981	1.8
5	0	28	10	48	54	12	-0.791667	0.28	2.3	1.49533	1.8
11	0	12	8	50	48	12	-0.791667	0.3	1.9	-1.59557	3.5
22	0	27	7	52	54	12	-0.791667	0.32	2.3	1.06371	1.6
23	0	27	6	52	54	12	-0.791667	0.32	2.4	1.16223	1.8
41	0	23	6	54	43	3.4	-4.375	0.34	1.2	-5.81114	4.3
46	0	49	8	53	49	12	-0.7	0.21	2.1	0.629738	5.3
50	0	68	7	52	53	15	0.458333	0.27	2	-0.930748	4.3
22	0	79	12	57	43	12	-0.6	0.12	2.3	3.75244	4.3
30	0	58	14	76	56	10	-1.6	0.23	1.7	-1.28707	3.2
34	0	34	10	56	74	10	-1.7	0.2	2.5	3.70248	3.4
42	0	37	13	56	39	12	-0.7	0.3	2	0.19726	4.5
2	0	12	5	60	43	1.2	-6	0.2	1.2	-4.84691	1.3
4	0	12	1	67	35	1.2	-6	0.27	1.5	-2.50163	2.5
78	0	23	10	55	55	13	-0.1	0.36	2.3	3.75244	1.2
85	0	23	7	57	57	13	-0.1	0.37	2.4	4.5342	1.3
108	0	23	8	60	60	13	-0.1	0.32	2.1	2.18893	1.5
136	0	21	8	60	61	21	3.8	0.32	2.1	1.42012	1.6
44	0	21	2	55	54	11	-1.2	0.34	2.4	3.5503	1.6
54	0	21	4	55	55	11	-1.2	0.34	2.4	3.5503	1.7
98	0	25	9	60	43	2.5	-5.45	0.3	1.2	-4.97041	1.5
66	0	26	9	55	55	16	1.3	0.35	2.3	2.84024	1.6
48	0	26	1	60	66	16	1.3	0.34	2.3	2.84024	2.8
64	0	22	7	55	55	12	-0.7	0.35	2.1	1.05785	1.6
79	0	25	6	55	55	25	5.8	0.36	2.3	2.38017	1.7
81	0	28	4	55	55	18	2.3	0.36	2.6	4.36364	3.8
83	0	28	4	57	44	2.8	-5.3	0.37	1.2	-4.89256	1.5
71	0	21	5	55	55	12	-0.7	0.35	2.3	2.38017	1.7
90	0	15	10	58	42	1.5	-5.95	0.2	1.5	-2.90909	1.8
8	0	25	3	55	55	15	0.8	0.3	2.4	3.04132	2.3
63	0	21	3	55	55	11	-1.2	0.35	2.6	4.36364	3.5
72	0	25	4	55	55	15	0.8	0.35	2.4	3.04132	2
86	0	23	4	55	55	15	0.8	0.37	2	0.396694	4.3
47	0	16	2	55	55	14	0.3	0.34	1.9	-0.769679	1.5
65	0	23	7	55	55	12	-0.791667	0.35	1.9	-1.13208	3.2
89	0	23	3	57	57	19	2.125	0.37	2.3	1.88679	1.5
67	0	27	9	55	55	17	1.29167	0.35	2.3	1.49533	1.5
70	0	17	6	55	55	10	-1.625	0.35	2.5	2.99065	1.9
109	0	29	9	60	60	19	2.125	0.32	2.1	0	1.7
114	0	27	9	60	70	12	-0.791667	0.33	2.5	2.99065	1.9
1	0	23	9	40	50	12	-0.791667	0.1	2	-0.930748	1.6
84	0	20	1	57	57	10	-1.625	0.37	2.1	-0.265928	4.5
97	0	29	4	60	76	19	2.125	0.39	2.2	0.398892	1.7
49	0	27	10	55	55	17	1.29167	0.34	2.3	1.06371	2.9
75	0	22	2	55	55	22	3.375	0.35	2.1	-0.265928	2.3
88	0	27	10	57	57	17	1.29167	0.37	2.5	2.39335	1.9
13	0	18	6	60	50	17	1.29167	0.3	2.3	0.581114	1.7
5	0	20	10	72	72	14	0.3	0.23	1.9	-0.769679	4.7
6	0	21	4	77	85	15	0.9	0.24	2.3	3.25552	3.2
7	0	21	7	57	73	12	-0.7	0.32	2.5	4.26036	4.5
47	0	25	10	45	45	15	0.458333	0.54	2	-0.930748	3.2
49	0	24	12	60	60	12	-0.791667	0.32	2.1	-0.581114	2.5
51	0	27	12	65	67	10	-1.625	0.12	2	-0.377358	4.6
18	0	23	2	42	45	10	-1.6	0.34	2.3	3.25552	4.7
19	0	21	4	40	54	50	18.3	0.32	2.1	1.42012	5.3
21	0	27	7	42	57	43	14.9	0.43	2	1.40717	4.3
26	0	32	19	57	54	23	4.9	0.23	1.4	-3.55836	4.2
87	0	26	7	55	55	16	1.4	0.37	2.7	6.28391	4.5
77	0	23	3	57	44	2.3	-5.55	0.36	2.5	4.26036	1.5
115	0	28	4	52	56	14	0.3	0.35	2.3	2.84024	1.5
62	0	23	9	55	44	12	-0.7	0.35	2.2	1.71901	1.5
73	0	26	7	55	55	16	1.3	0.35	1.9	-0.264463	2.9
27	0	18	4	52	50	15	0.8	0.32	2.2	1.51233	2
113	0	21	7	60	74	11	-1.2	0.33	2.8	5.45753	1.9
55	0	25	5	54	54	23	3.79167	0.34	1.9	-1.74334	2.3
31	1	76	27	38	37	17	1.9	0.67	2.4	4.01262	2.9
41	1	76	46	34	43	12	-0.7	0.58	1.2	-5.06301	5.4
43	1	65	43	40	50	14	0.4	0.65	2	0.984227	4.3
45	1	79	42	36	57	13	-0.1	0.67	1.2	-5.07256	3.6
1	1	56	35	34	40	12	-0.6	0.56	1.8	-0.529968	3.5
16	1	70	56	40	37	50	18.4	0.6	1.3	-4.06515	3.7
20	1	67	60	39	62	12	-0.791667	0.65	1.6	-3.39623	3.4
24	1	78	59	37	57	16	1.4	0.54	2	0.984227	2.9
25	1	90	45	36	43	10	-1.7	0.54	1.2	-4.97041	5.3
27	1	78	43	39	60	16	1.4	0.54	1.3	-4.31546	5.2
29	1	72	23	40	42	17	1.9	0.6	1.9	0.625407	3.7
166	1	56	26	43	41	4.4	-4.4	0.44	1.5	-2.50163	2.7
192	1	45	31	38	38	4.5	-4.35	0.49	1	-6.41042	2.9
152	1	30	26	23	23	3.1	-5.05	0.43	1.2	-5.07256	1.8
195	1	67	45	39	37	6.7	-3.25	0.49	1	-6.58675	3.4
200	1	54	54	40	51	12	-0.6	0.5	2.1	1.74132	3.7
177	1	68	37	34	31	6.7	-3.35	0.53	1.4	-3.5503	1.6
187	1	67	14	27	28	6.7	-3.35	0.47	1.4	-3.5503	1.2
178	1	67	15	35	32	6.7	-3.35	0.45	1.3	-4.26036	1.6
42	1	78	78	41	44	7.6	-2.9	0.43	1.2	-4.97041	1.4
151	1	36	36	42	42	3	-5.2	0.43	1.3	-4.26036	1.5
116	1	78	16	40	40	19	2.8	0.57	2.2	1.71901	1.2
124	1	61	15	41	39	6	-3.7	0.41	2.4	3.04132	3.6
126	1	89	89	41	50	11.2	-1.1	0.41	2.1	1.05785	3.9
196	1	76	76	37	34	7.6	-2.9	0.49	1.3	-4.2314	3.5
176	1	56	17	35	36	5.7	-3.85	0.45	1.4	-3.57025	3.5
199	1	59	14	39	31	14	0.3	0.49	2.2	1.71901	3.7
6	1	89	15	40	41	1.5	-5.95	0.41	1.2	-4.89256	3.8
32	1	32	27	40	43	3.2	-5.1	0.43	1.2	-4.89256	3.5
144	1	48	19	42	43	12	-0.7	0.42	2.2	1.71901	1.5
164	1	90	90	43	53	13	-0.2	0.43	2.3	2.38017	3.9
93	1	50	50	40	41	5.1	-4.15	0.41	1.2	-5.06301	1.8
117	1	44	23	43	41	2.3	-5.55	0.41	1.2	-5.06301	1.9
145	1	65	65	42	52	12	-0.791667	0.42	2.3	1.88679	3.6
99	1	33	33	41	40	3.3	-4.41667	0.4	1.2	-6.72897	3.9
110	1	39	39	40	42	3.9	-4.16667	0.4	1.2	-6.72897	3.7
182	1	54	19	43	42	6.4	-3.125	0.46	1.2	-6.24931	3.7
158	1	56	14	43	42	5.6	-3.45833	0.43	1.5	-4.25485	3.9
185	1	87	18	43	40	8.6	-2.20833	0.46	1.2	-6.24931	3.7
165	1	32	23	34	30	3.4	-4.375	0.44	1.3	-5.58449	1.8
188	1	87	23	37	37	8.7	-2.16667	0.47	1.4	-4.91967	3.7
134	1	87	17	41	42	8.7	-2.16667	0.42	1.4	-4.64891	3.7
105	1	54	29	41	42	7.5	-2.91304	0.4	1.4	-4.42918	3.5
132	1	56	18	43	42	7.4	-2.95652	0.42	1.4	-4.63071	3.9
4	1	70	57	30	37	90	38.3	0.6	1.4	-3.57025	3.9
28	1	101	71	40	54	20	3.3	0.67	2.3	2.84024	2.5
32	1	89	56	39	45	10	-1.6	0.54	1.2	-4.84691	2.7
33	1	90	85	40	45	10	-1.6	0.7	1.2	-5.07256	3.4
35	1	78	84	32	40	9	-2.2	0.5	1.4	-3.5503	4.7
36	1	96	43	37	67	12	-0.6	0.32	2.1	2.18893	5
37	1	76	58	35	32	12	-0.7	0.65	1.2	-4.97041	7.8
39	1	65	50	37	43	12	-0.7	0.7	1.9	-0.264463	5.6
95	1	56	56	40	43	5.6	-0.836364	0.42	1.3	-1.62602	2.6
149	1	76	15	40	41	17	1.23636	0.42	1.9	2.27642	2.7
174	1	67	67	34	33	3.4	-1.23636	0.45	1	-3.57724	2.8
180	1	87	87	35	37	8.7	-0.272727	0.45	1.4	-0.97561	2.9
179	1	67	26	35	34	6.7	-3.25	0.45	1.4	-3.55836	1.7
193	1	56	52	39	36	5.4	-3.9	0.49	1	-6.58675	1.5
92	1	48	48	40	42	4.8	-4.3	0.4	1.2	-4.97041	0.9
198	1	48	48	39	32	4.8	-4.3	0.49	1.3	-4.26036	1.5
183	1	78	21	27	27	7.6	-2.9	0.46	1.2	-4.97041	1.7
190	1	54	54	39	39	5.4	-4	0.48	1.5	-2.84024	1.3
104	1	38	38	41	42	6.7	-3.35	0.4	1	-6.21488	1.7
121	1	59	59	41	40	5.1	-4.15	0.41	1.3	-4.2314	3.7
169	1	59	27	34	32	5.8	-3.8	0.44	1.4	-3.57025	3.5
171	1	89	28	23	27	8.9	-2.25	0.44	1.3	-4.2314	3.7
175	1	50	34	35	38	3.4	-5	0.45	1	-6.21488	3.8
100	1	54	34	40	43	3.4	-5	0.4	1.3	-4.2314	3.9
107	1	88	88	41	42	8.8	-2.3	0.4	1.3	-4.2314	1.5
186	1	45	29	27	29	4.5	-4.45	0.47	1.2	-4.89256	3.5
159	1	69	23	41	42	6	-3.7	0.43	1.4	-3.57025	1.3
167	1	45	45	35	34	4.5	-4.45	0.44	1.5	-2.90909	4
189	1	37	37	37	30	3.8	-4.8	0.48	1.4	-3.57025	3.2
7	1	54	16	40	40	5.4	-4	0.45	1.6	-2.24793	1.2
106	1	78	78	40	44	7.8	-2.8	0.4	1.5	-2.90909	3.5
197	1	56	56	39	36	4.5	-4.45	0.49	1.4	-3.57025	3.7
19	1	45	45	40	42	4.5	-4.45	0.42	1.3	-4.2314	3.8
138	1	51	36	40	42	5	-4.2	0.42	1.1	-5.55372	3.5
120	1	45	45	40	41	4.7	-4.35	0.41	1.3	-4.2314	1.4
181	1	47	18	39	36	4.7	-4.35	0.46	1	-6.37808	2.1
118	1	45	27	41	41	4.5	-4.45	0.41	1.3	-4.40548	3.9
91	1	78	45	40	42	4.5	-4.45	0.4	1.2	-5.06301	3.8
201	1	48	48	40	52	14	0.3	0.5	2.1	0.629738	3.7
122	1	78	78	40	37	7.8	-2.54167	0.41	1.2	-6.41509	3.7
123	1	36	36	40	43	12.9	-0.416667	0.41	2.1	0.377358	1.3
140	1	64	64	41	42	6.3	-3.16667	0.42	1.2	-6.72897	3.6
184	1	80	80	27	26	8	-2.45833	0.46	1.2	-6.72897	3.9
191	1	54	34	37	39	5.6	-3.45833	0.48	1.4	-4.91967	3.6
194	1	56	18	39	34	5.6	-3.45833	0.49	1	-6.97337	3.6
8	1	45	15	40	60	15	0.8	0.54	1.5	-2.90909	4
40	1	47	30	40	54	90	31.7083	0.3	1.3	-5.58449	2.7
44	1	50	15	39	45	12	-0.7	0.57	1.9	0	4.3
48	1	57	20	43	43	16	1.3	0.5	2.3	2.38017	4.7
150	1	100	45	43	41	1	-6.1	0.43	1.3	-3.3	2.9
172	1	96	96	43	50	12	-0.6	0.44	2.2	3.45	1.2
147	1	45	45	43	42	12	-0.6	0.42	2.1	2.18893	3.2
160	1	76	15	43	40	7.6	-2.8	0.43	1.3	-4.31546	1.4
137	1	48	48	42	44	4.8	-4.3	0.42	1.2	-4.97041	1.6
101	1	54	16	42	40	5.2	-4.1	0.4	1.4	-3.5503	1.7
127	1	58	58	41	50	11.2	-1.1	0.41	2.2	2.13018	1.5
163	1	69	17	42	42	11.2	-1.1	0.43	1.9	0	1.6
111	1	67	58	42	42	6.5	-3.45	0.4	1.2	-4.89256	3.9
135	1	88	67	43	39	8.7	-2.35	0.42	1.2	-4.89256	3.8
141	1	47	47	42	43	6.7	-3.35	0.42	1.1	-5.55372	4
162	1	50	50	42	54	9.8	-1.8	0.43	1.8	-0.92562	3.2
52	1	47	12	41	35	9	-2.2	0.66	2.5	3.70248	2
103	1	69	12	42	37	6.4	-3.5	0.4	1.2	-4.89256	1.7
146	1	74	17	42	43	12	-0.7	0.42	2	0.396694	4
112	1	51	29	41	39	5	-4.2	0.4	1.9	-0.264463	3.8
125	1	47	47	41	56	11	-1.2	0.41	2.2	1.71901	3.2
129	1	56	23	43	52	2.7	-5.35	0.42	1.2	-4.89256	3.2
143	1	56	18	42	42	11	-1.2	0.42	2.2	1.71901	3.7
157	1	58	17	43	41	5	-4.2	0.43	1.2	-4.89256	3.8
142	1	48	48	43	43	7.5	-2.95	0.42	1	-6.37808	2
170	1	70	70	43	40	7	-3.2	0.44	1.3	-4.96793	3.8
94	1	56	56	42	40	5.4	-3.54167	0.42	1.3	-5.66038	3.7
102	1	67	18	42	41	6	-3.29167	0.4	1.4	-4.90566	1.7
119	1	58	58	43	43	7.2	-2.79167	0.41	1.3	-5.66038	3.9
139	1	55	55	43	43	5.5	-3.5	0.42	1.1	-7.47664	3.7
130	1	59	59	42	41	4	-4.125	0.42	1.3	-5.58449	1.7
131	1	47	28	43	42	7.3	-2.75	0.42	1.4	-4.91967	3.7
133	1	56	27	43	40	7.5	-2.66667	0.42	1.4	-4.91967	3.9
153	1	33	29	42	44	3.3	-4.41667	0.43	1.4	-4.91967	3.9
2	1	53	29	38	50	20	2.54167	0.87	1.7	-2.64151	5.3
3	1	58	25	26	47	10	-1.6	0.76	1.3	-4.31546	5.7
9	1	61	30	37	46	15	0.9	0.6	1.2	-5.07256	5.3
11	1	65	32	38	54	13	-0.1	0.59	1	-6.58675	4.3
12	1	56	14	23	45	17	1.8	0.79	1.6	-2.13018	5
23	1	67	45	30	47	17	1.8	0.52	1.7	-1.58678	4.9
52	1	57	23	40	43	12	-0.7	0.67	1.2	-5.06301	5.4
155	1	34	23	44	44	4.3	-4.45	0.43	1.5	-1.8	2.9
128	1	87	87	43	56	12	-0.6	0.41	2.5	5.31596	2.9
148	1	39	39	43	52	13	-0.1	0.42	2.1	2.18893	3
154	1	37	37	45	41	3.7	-4.85	0.43	1.5	-2.90909	3.2
168	1	57	15	44	42	5.6	-3.9	0.44	1.4	-3.57025	3.5
173	1	98	98	44	54	12	-0.7	0.44	2.1	1.05785	1.4
156	1	45	12	44	40	4.7	-4.35	0.43	1.2	-4.89256	3.5
		PSVD	PDVD	FEVD	CAF_CONT	VAT_C	VAT (S') valor z (Eidem)	TEI_C	TAPSE_C	TAPSE valor z (Koestenberger)	VENTRICULO_CONT
		116	116	116	116	116	116	116	116	116	116
		26.1724	6.78448	54.5	52.6724	12.7276	-0.39151	0.319138	2.10431	1.0736	2.44914
		0.996491	0.326217	0.495936	0.842978	0.676759	0.329714	0.00574648	0.0401346	0.290373	0.106361
	p from Student t test ->	8.85448e-53	1.97003e-41	7.94233e-70	6.32136e-21	0.018618	0.0248892	1.4911e-37	1.95269e-25	2.29156e-22	7.14704e-07
		137	137	137	137	137	137	137	137	137	137
		61.7883	40.2044	39.0511	41.9927	9.84964	-1.68817	0.473066	1.49489	-3.06527	3.20657
		1.43574	1.85903	0.386177	0.635596	0.95992	0.448931	0.00792134	0.0339588	0.255834	0.10327
		26.1724	6.78448	54.5	52.6724	12.7276	-0.39151	0.319138	2.10431	1.0736	2.44914
		61.7883	40.2044	39.0511	41.9927	9.84964	-1.68817	0.473066	1.49489	-3.06527	3.20657
		0.996491	0.326217	0.495936	0.842978	0.676759	0.329714	0.00574648	0.0401346	0.290373	0.106361
		1.43574	1.85903	0.386177	0.635596	0.95992	0.448931	0.00792134	0.0339588	0.255834	0.10327
